# Supplementary material for: Mating disrupts morning anticipation in Drosophila melanogaster females
Source: PLoS Genet. 2022 Dec 22;18(12):e1010258. doi: 10.1371/journal.pgen.1010258 (PMC9779042; doi:10.1371/journal.pgen.1010258)
Supplement: S1 Table — (XLT) [file pgen.1010258.s005.xlt]

## Sheet: Fig 1C
DATA
		WHITE					CS					Oregon
	Males	Virgin females	Mated females			Males	Virgin females	Mated females			Males	Virgin females	Mated females
	0,904666666666667	783	0,633333333333333			1	0,673666666666667	0.599			0,779666666666667	0,531666666666667	0,54333333333
	0.693	0.627	0.556			0,801666666666667	0.732	0,491333333333333			0.642	0.427	0.564
	733	0,481333333333333	0,680666666666667			0,917333333333333	0,846666666666667	0.551			0,580333333333333	0,611333333333333	0,494666666666
	0,797666666666667	0.725	0,381666666666667			0,646666666666667	0.859	0,613666666666667			0,717666666666667	0,562666666666667	0,522333333333
	0,839333333333333	0,567333333333333	0.611			0,784666666666667	0,333333333333333	0.476			0,760666666666667	0,651333333333333	0,580333333333
	0,779666666666667	0,322666666666667	0,430666666666667			0.698	0,550333333333333	0,37			0,741333333333333	0.722	0,495666666666
	0,807666666666667	0,555666666666667	0,497666666666667			0,800666666666667	0,740666666666667	0.451			0,722666666666667	0.611	0,488333333333
	0.812	0,565666666666667	0,607333333333333			0,786333333333333	0,548666666666667	0,357666666666667			0,81	0.773	0,515333333333
	0.804	0.624	0.731			0.774	0,333333333333333	0.548			0,708666666666667	0,401333333333333	0.504
	0,781333333333333	0,398666666666667	0,643333333333333			0,878333333333333	0,742333333333333	0.534			0,807666666666667	0.645	0,539333333333
	0,727666666666667	0,925333333333333	0,664333333333333			0.698	0,274333333333333	0.576			0.712	0,702666666666667	0,476333333333
	0,766666666666667	0,765333333333333	0,825666666666667			0.729	0,651666666666667	0,518333333333333			0.631	0.504	0.544
	0,767333333333333	0.648	0,657333333333333			0.823	0,516666666666667	0.508			0,738333333333333	0.597	0,538666666666
	0.807	0,362333333333333	0,517666666666667			0,612666666666667	0.688	0.398			0,804666666666667	0.601	0,522333333333
	0,719333333333333	0.939	0,464333333333333			0,601666666666667	0.615	0.576			0.654	0,816333333333333	0,577666666666
	0.495	0,329666666666667	0,646333333333333			0.784	0,701666666666667	0,602666666666667			0,613333333333333	0.742	0,479333333333
	0,911666666666667	0,934333333333333	0,320666666666667			0,606666666666667	0.526	0.529			0,817333333333333	0,437666666666667	0.441
	0.871	0.375	0,734333333333333			0.801	0,651666666666667	0.347			0,666666666666667	0,616333333333333	0,378333333333
	0,811666666666667	0.697	0.576			0,554333333333333	0,401666666666667	0,459666666666667			0,562333333333333	0.749	0,686333333333
	0,851333333333333	0,594666666666667	0,436333333333333			0,929333333333334	0.552	0,452333333333333			0,654333333333333	0,548666666666667	0,556333333333
	0,666333333333333	0,574333333333333	0,338666666666667			0,541333333333333	0.452	0,492666666666667			0,731666666666667	0,513333333333333	0,580333333333
	0,885333333333333	0,708333333333333	0.536			0,773666666666667	0,6635	0.543			0.756	0,672333333333333	0.543
	0.488	0,658333333333333	0,437333333333333			0,351666666666667	0.476	0,3955			0.755	0,534666666666667	0,414666666666
	0,979666666666667	0,725333333333333	0.414			0,574666666666667	0,6285	0,4695			0,572333333333333	0,577333333333333	0,540333333333
	0,734666666666667	0.631	0,328666666666667			0,823333333333333	0,6715	0.576			0,654666666666667	0.558	0,484666666666
	0,619333333333333	0,472333333333333	0,509666666666667			0,797333333333333	0,6165	0,6675			0.695	0.584	0,412666666666
	0,902333333333333	0,419333333333333	0.464			0,878333333333333	0.476	0,5765			0.762	0,448666666666667	0.646
	0,967666666666667	0,432333333333333	0.657			0,613333333333333	0,6485	0,5275			0,851333333333333	0.469	0,493666666666
	0,914666666666667	0,680333333333333	0.362			0,886666666666667	0.392	0.587			0,629666666666667	0,562666666666667	0,693333333333
	0.483	0,577666666666667	0,226333333333333			0,949666666666667	0.507	0.519			0,601666666666667	0,798666666666667	0,556666666666
	0,958333333333333	0,735666666666667	0,686333333333333			0,725333333333333	0.584	0.573			0,725333333333333	0,578333333333333	0.534
	0,959666666666667	0,799333333333333	0,575333333333333			0,76	0.687	0,5225			0,634666666666667	0,806666666666667	0,545333333333
	0,977333333333334	0,515666666666667	0,436666666666667			0,808666666666667	0,5165	0,5865			0,839666666666667	0,500666666666667	0.501
	0,739666666666667	0,731333333333333	0,611666666666667			0,638333333333333	0.663	0.455			0.611	0,371333333333333	0,528333333333
	0.959	0,444666666666667	0,575333333333333			0.669	0,6815	0,4395				0,566333333333333	0,615333333333
	0,898666666666667	0.592	0,499666666666667			0.805	0.763	0,5825					0,440666666666
	0,919666666666667	0.704	0.427			0,701333333333333	0,2655	0,4545					0,630333333333
	0,779666666666667	0.868	0.474			0.867		0.663
	0.623	0,322333333333333	0.291			0.923		0.466
	0,627666666666667	0,251666666666667	0,540333333333333					0,6685
	0,813666666666667	0.617	0,573666666666667					0,4585
	0,78	0.538	0,367666666666667					0.418
	0,514666666666667	0.278	0,269666666666667					0.589
	0,936333333333333	0,648666666666667	0,717666666666667
	0,760333333333333	0.683	0,587666666666667
	0.712	0,817333333333333	0.425
	0.651	0,854333333333333	0,464666666666667
	0,973666666666667	0,770333333333333	0.492
	0.555	0,358333333333333	0,436333333333333
	0.566	0.724	0.289
	0,969666666666667	0.595	0,365666666666667
	0,756666666666667	0,517666666666667	0.461
	0,771333333333333	0,461666666666667	0.438
	0.836	0,692333333333333	0,201666666666667
	0,876666666666667	0,803333333333333	0,508333333333333
	0,859333333333333	0.876	0.535
	0,862333333333333	0,605333333333333	0.555
	0,898666666666667	0,607666666666667	0.667
	0.958	0.659	0,705333333333333
	0,764333333333333	0,828666666666667	0,580333333333333
	0.804	0.556	0,250666666666667
	0,833333333333333	0,909333333333333	0,251333333333333
		0.521	0,436333333333333
		0.457	0.329
			0,59
			0,512666666666667
STATISTICS
Kruskal-Wallis test						Kruskal-Wallis test						Kruskal-Wallis test
P value	<0,0001					P value	<0,0001					P value	<0,0001
Exact or approximate P value?	Approximate					Exact or approximate P value?	Approximate					Exact or approximate P value?	Approximate
P value summary	****					P value summary	****					P value summary	****
Do the medians vary signif. (P < 0.05)?	Yes					Do the medians vary signif. (P < 0.05)?	Yes					Do the medians vary signif. (P < 0.05)?	Yes
Number of groups	3					Number of groups	3					Number of groups	3
Kruskal-Wallis statistic	78,02					Kruskal-Wallis statistic	49,48					Kruskal-Wallis statistic	44,43
Multiple comparison						Multiple comparison						Multiple comparison
Dunn's multiple comparisons test	Mean rank diff,	Significant?	Summary	Adjusted P Value		Dunn's multiple comparisons test	Mean rank diff,	Significant?	Summary	Adjusted P Value		Dunn's multiple comparisons test	Mean rank diff,	Significant?	Summary	Adjusted P Value
Males vs. Virgin females	52,32	Yes	****	<0,0001		Males vs. Virgin females	33,86	Yes	****	<0,0001		Males vs. Virgin females	29,45	Yes	***	0,0002
Males vs. Mated females	86,34	Yes	****	<0,0001		Males vs. Mated females	53,25	Yes	****	<0,0001		Males vs. Mated females	48,44	Yes	****	<0,0001
Virgin females vs. Mated females	34,02	Yes	**	0,0015		Virgin females vs. Mated females	19,38	Yes	*	0,0367		Virgin females vs. Mated females	19,00	Yes	*	0,0263

## Sheet: Fig 2A
DATA
SPSNGal4>+	UAS-Dicer; RNAiSPR>+	SPSNGal4>UAS-Dicer;RNAiSPR
0,666666666666667	0,464666666666667	0.601
0.523	0,470333333333333	0,886333333333333
0.481	0,525333333333333	0,643333333333333
0,511333333333333	0.539	0.631
0,490666666666667	0,499333333333333	0,615333333333333
0,503666666666667	0,532666666666667	0.707
0,511666666666667	0,460333333333333	0.494
0,488333333333333	0,593666666666667	0.896
0.378	0,399333333333333	0,813333333333333
0,599333333333333	0,465333333333333	0,562333333333333
0,538333333333333	0,654333333333333	0,450333333333333
0.533	0.476	0,733666666666667
0,516333333333333	0,529333333333333	0.482
0,480666666666667	0.531	0,71
0,494333333333333	0,470666666666667	0,649333333333333
0,569333333333333	0,447333333333333	0.709
0.586	0,518333333333333	0,6
0,608333333333333	0.526	0,736333333333333
0.425	0,503666666666667	0,641666666666667
0.474	0,526333333333333	0,48
0.467	0,481333333333333	0,775333333333333
0,528333333333333	0,464666666666667	0,550333333333333
0,521666666666667	0,470333333333333	0,466333333333333
0,570666666666667	0,525333333333333	0.744
0,511666666666667	0.539	0,602333333333333
0,504666666666667	0,499333333333333	0,490333333333333
0.541	0,532666666666667	0,564666666666667
0,502666666666667	0,460333333333333	0,855666666666667
0,372333333333333	0,593666666666667	0,531666666666667
0.446	0,399333333333333	0.556
0.483	0,465333333333333	0.443
0,443666666666667	0,426666666666667	0,495333333333333
0,484666666666667	0,654333333333333	0.539
0,436666666666667	0.476	0,640333333333333
0,545666666666667	0,529333333333333	0,650333333333333
0,417333333333333	0,459666666666667	0,598333333333333
0,525333333333333	0.531	0,612666666666667
0,613333333333333	0,470666666666667	0,523333333333333
0,490333333333333	0,447333333333333	0,520333333333333
0,482333333333333	0,518333333333333	0,673666666666667
0,453333333333333	0.526	0.747
0,44	0,503666666666667	0,587666666666667
0,577333333333333	0,526333333333333	0,710333333333333
0,504666666666667	0,481333333333333	0.527
		0.661
STATISTICS
			Multiple comparisons
Kruskal-Wallis test			Dunn's multiple comparisons test	Mean rank diff,	Significant?	Summary	Adjusted P Value
P value	<0,0001		SPSNGal4>+ vs. UAS-Dicer; RNAiSPR>+	2716	No	ns	>0,9999	A-B
Exact or approximate P value?	Approximate		SPSNGal4>+ vs. SPSNGal4>UAS-Dicer;RNAiSPR	-41,25	Yes	****	<0,0001	A-C
P value summary	****		UAS-Dicer; RNAiSPR>+ vs. SPSNGal4>UAS-Dicer;RNAiSPR	-43,96	Yes	****	<0,0001	B-C
Do the medians vary signif. (P < 0.05)?	Yes
Number of groups	3
Kruskal-Wallis statistic	36,50

## Sheet: Fig 2B
DATA
fruGal4>+	UAS-Dicer; SPR-IR1>+	fruGal4>UAS-Dicer;SPR-IR1
0,462666666666667	0.781	0,609333333333333
0,491333333333333	0.512	0.556
0,454666666666667	0,725666666666667	0,679666666666667
0.479	0.658	0,622333333333333
0.521	0,372333333333333	0.641
0,405333333333333	0,402333333333333	0,579333333333333
0,352333333333333	0.482	0,701666666666667
0,542666666666667	0,588666666666667	0,720666666666667
0,494666666666667	0,505333333333333	0,523333333333333
0.597	0,534666666666667	0,535666666666667
0.604	0,515333333333333	0,446333333333333
0,542666666666667	0.391	0,447333333333333
0.491	0,488333333333333	0.657
0.435	0,508333333333333	0,543666666666667
0,389666666666667	0.487	0,525666666666667
0,491666666666667	0.465	0,562666666666667
0,516666666666667	0,487666666666667	0,621333333333333
0,411333333333333	0.481	0,508333333333333
0.509	0,354333333333333	0.456
0,501666666666667	0,388333333333333	0.505
0,608666666666667	0.549	0,596666666666667
0,430666666666667	0,610333333333333	0,443333333333333
0,447666666666667	0.473	0.412
0,508333333333333	0,523666666666667	0,681333333333333
0,587333333333333	0,429666666666667	0,729333333333333
0,528666666666667	0.654	0.437
0,330333333333333	0.527	0,529333333333333
0,457333333333333	0,604666666666667	0.739
0.556	0.489	0,488666666666667
0,448666666666667	0.529	0,78
0,781333333333333	0,651333333333333	0.843
0,480333333333333	0,489666666666667	0.698
0,548666666666667	0,826666666666667	0.737
0,590666666666667	0,415333333333333	0,867666666666667
0.582	0,453333333333333	0,885666666666667
0,460333333333333	0,571333333333333	0,479666666666667
0,434333333333333	0,476333333333333	0,790666666666667
0,490333333333333	0,477666666666667	0,734666666666667
0,454333333333333	0,529666666666667	0,744666666666667
0,537333333333333	0,494666666666667	0.699
0,369666666666667	0,517666666666667	0.499
0,487666666666667	0,498333333333333	0,484333333333333
0.472		0.425
0,47		0,485333333333333
0,488333333333333		0,431666666666667
0.434		0,462666666666667
STATISTICS
Kruskal-Wallis test				Multiple comparisons
P value	0,0005			Dunn's multiple comparisons test	Mean rank diff,	Significant?	Summary	Adjusted P Value
Exact or approximate P value?	Approximate			fruGal4>+ vs. UAS-Dicer; SPR-IR1>+	-10,04	No	ns	0,6770	A-B
P value summary	***			fruGal4>+ vs. fruGal4>UAS-Dicer;SPR-IR1	-31,14	Yes	***	0,0004	A-C
Do the medians vary signif. (P < 0.05)?	Yes			UAS-Dicer; SPR-IR1>+ vs. fruGal4>UAS-Dicer;SPR-IR1	-21,10	Yes	*	0,0326	B-C
Number of groups	3
Kruskal-Wallis statistic	15,38

## Sheet: Fig 2C
DATA
DsxGal4>+	UAS-Dicer; SPR-IR1>+	DsxGal4>UAS-Dicer;SPR-IR1
0,450333333333333	0,586333333333333	0,53
0.442	0.671	0.684
513	0,477666666666667	0,480666666666667
0,501333333333333	0,494333333333333	0.697
0,531666666666667	0.402	0.533
0,533333333333333	0,519666666666667	0,521666666666667
0,558333333333333	0.524	0.771
0.533	0,54	0,537666666666667
0,539333333333333	0.564	0,447666666666667
0,454333333333333	0.533	0,607333333333333
0,441666666666667	0,536333333333333	0,612333333333333
0,439666666666667	0.502	0,564333333333333
0,474666666666667	0,427333333333333	0.529
0,405666666666667	0,478666666666667	0,640333333333333
0,373666666666667	0,441333333333333	0,641333333333333
0.514	0.543	0.611
0.447	0.514	0.661
0,438666666666667	0.583	0.749
0,467666666666667	0,611666666666667	0.652
0,454333333333333	0.459	0,455333333333333
0,459333333333333	0,424666666666667	0.603
0,489666666666667	0.537	0.621
0,476333333333333		0,619333333333333
STATISTICS
ANOVA summary				Multiple comparisons
F	19,58
P value	<0,0001			Tukey's multiple comparisons test	Mean Diff,	95,00% CI of diff,	Significant?	Summary	Adjusted P Value
P value summary	****			dsx-Gal4>+ vs	-0,04121	-0,08974 to 0,007318	No	ns	0,1115	A-B
Significant diff. among means (P < 0.05)?	Yes			dsx-Gal4>+ vs	-0,1230	-0,1710 to -0,07506	Yes	****	<0,0001	A-C
R squared	0,3760			UAS-Dicer;SPR-RI1> vs	-0,08183	-0,1304 to -0,03331	Yes	***	0,0004	B-C

## Sheet: Fig 2D
DATA
ppkGal4>+	UAS-Dicer; RNAiSPR>+	ppkGal4>UAS-Dicer;RNAiSPR
0,658666666666667	0,483333333333333	0,805666666666667
0,583333333333333	0,421666666666667	0.953
0.487	0.564	0,827333333333333
0.483	0.512	0,816333333333333
0.385	0,531666666666667	0,587333333333333
0,552666666666667	0.557	0,673666666666667
552	0,617333333333333	0,507333333333333
0,531666666666667	0,603333333333333	0,645666666666667
0,545333333333333	0,448333333333333	0,903333333333333
0.516	0,558333333333333	0.833
0,632666666666667	0,401666666666667	0,862666666666667
0,474333333333333	0,511666666666667	0,784333333333333
0,714666666666667	0,469666666666667	0.889
0,422666666666667	0,566666666666667	0.922
0,547666666666667	0,525333333333333	0.855
0,510333333333333	0.479	0.737
0,625333333333333	0,414666666666667	0,803666666666667
0,540333333333333	0,616666666666667	0,739333333333333
0,51	0,497333333333333	0.572
0,510333333333333	0,534333333333333	0,886666666666667
0,511666666666667	0.441	0,462666666666667
0,608666666666667	0,425333333333333	0,949333333333333
0,468666666666667	0.648	0,655333333333333
0,606333333333333	0.555	0,742333333333333
0,578666666666667	0,555666666666667	0,743333333333333
0,604666666666667	0.501	0.598
0.625	0,541333333333333	0,747666666666667
0,635666666666667	0.577	0.848
0.659	0,508666666666667	0,875666666666667
0,689333333333333	0,580333333333333	0,714666666666667
0,594333333333333	0.434	0,917666666666667
0.572	0,481333333333333	0,776333333333333
0,635333333333333	0,616333333333333	0.878
0,501333333333333	0.575	0,692333333333333
0.605	0.497	0,788333333333333
0,529333333333333	0,508333333333333	0,722666666666667
0.549	0.492	0,677666666666667
0.574	0,447333333333333	0.681
0.476	0,587333333333333	0.782
0,605666666666667	0,511666666666667	0,594333333333333
0,599333333333333	0,623333333333333	0,689666666666667
0,67	0,583666666666667	0,808333333333333
0.734	0.518	0.665
0.762	0.512	0,713666666666667
0,498333333333333	0,371666666666667	0,851666666666667
0,616333333333333	0,55	0,66
0,528666666666667	0,435666666666667	0.854
0,7	0,487333333333333	657
0,672666666666667	0,509333333333333	0,690333333333333
0,824333333333333	0,499666666666667	0.839
0.535	0.469	0.645
0,414666666666667	0.485	0,858333333333333
0.404	0.515	0,792333333333333
0,438666666666667	0,512333333333333	0,777333333333333
0.255	0,546666666666667	0,669666666666667
0.461	0,631666666666667	0,799333333333333
0.467	0.501	0,896333333333333
0,433333333333333	0,511666666666667	0.752
0.567	0.575	0,941333333333333
0,710666666666667	0,430333333333333	0,970666666666667
0,524333333333333	0.544	0.827
0,605333333333333	0.526	0,728666666666667
0.618		0.753
0,551666666666667		0,434333333333333
0,574333333333333		0,774333333333333
0,617666666666667		0,751333333333333
0.633		0.853
0,564333333333333		0,747666666666667
0,504333333333333		0,768333333333333
0,828333333333333		0,694666666666667
0,828333333333333		0,947333333333333
		0.833
STATISTICS
Kruskal-Wallis test					Multiple comparisons
P value	<0,0001				Dunn's multiple comparisons test	Mean rank diff,	Significant?	Summary	Adjusted P Value
Exact or approximate P value?	Approximate				ppkGal4>+ vs. UAS-Dicer; RNAiSPR>+	27,31	Yes	*	0,0243	A-B
P value summary	****				ppkGal4>+ vs. ppkGal4>UAS-Dicer;RNAiSPR	-74,14	Yes	****	<0,0001	A-C
Do the medians vary signif. (P < 0.05)?	Yes				UAS-Dicer; RNAiSPR>+ vs. ppkGal4>UAS-Dicer;RNAiSPR	-101,4	Yes	****	<0,0001	B-C
Number of groups	3
Kruskal-Wallis statistic	107,2

## Sheet: Fig 2E
DATA
ppkGal4>+	UAS-Dicer; RNAiSPR>+	ppkGal4>UAS-Dicer;RNAiSPR
0.687333	0.849333	0.928
0.706333	0.778	0.777
0.585333	0.914333	0.914667
0.756	0.983333	0.918333
0.652	0.948	0.889333
0.715	0.699333	0.749
0.659333	0.739333	0.931
0.672667	0.712333	0.389
0.865	0.584	0.713
0.695	0.946667	0.888333
0.485667	0.843333	0.625667
0.544333	0.909667	0.902
0.594333	0.675	0.780667
0.525333	0.712	0.85
0.546333	0.877333	0.808667
0.644	0.991	0.864
0.582667	0.899667	0.695667
0.512667	0.661667	0.759667
0.555667	0.514667	0.680667
0.553667	0.713	0.652667
0.656	0.725333	0.764
0.794333	0.879	0.891333
0.580333	0.529667	0.553
	0.619667	0.617667
	0.738333	0.670667
	0.836333	0.621
	0.454	0.598333
	0.560333	0.567667
	0.638667	0.785333
	0.63	0.569333
	0.634667	0.514
	0.496667	0.600667
	0.552333	0.614333
	0.555	0.632
	0.725667	0.702
	0.674667	0.663667
	0.611333	0.74
	0.380667	0.520667
	0.55	0.717333
	0.631667	0.806
	0.653667	0.897333
	0.452667	0.664667
	0.525333
	0.627667
	0.467667
STATISTICS
			Multiple comparisons
ANOVA summary			Tukey's multiple comparisons test	Mean Diff,	95,00% CI of diff,	Significant?	Summary	Adjusted P Value
F	4005		ppkGal4>+ vs. UAS-Dicer; SPR-IR1>+	-0,05773	-0,1400 to 0,02451	No	ns	0,2221	A-B
P value	0,0210		ppkGal4>+ vs. ppkGal4>UAS-Dicer; SPR-IR1>+	-0,09922	-0,1828 to -0,01563	Yes	*	0,0156	A-C
P value summary	*		UAS-Dicer; SPR-IR1>+ vs. ppkGal4>UAS-Dicer; SPR-IR1>+	-0,04149	-0,1108 to 0,02778	No	ns	0,3324	B-C
Significant diff. among means (P < 0.05)?	Yes
R squared	0,07026		Test details	Mean 1	Mean 2	Mean Diff,	SE of diff,	n1	n2
			ppkGal4>+ vs. UAS-Dicer; SPR-IR1>+	0,6334	0,6912	-0,05773	0,03460	23	45
			ppkGal4>+ vs. ppkGal4>UAS-Dicer; SPR-IR1>+	0,6334	0,7327	-0,09922	0,03516	23	41
			UAS-Dicer; SPR-IR1>+ vs. ppkGal4>UAS-Dicer; SPR-IR1>+	0,6912	0,7327	-0,04149	0,02914	45	41

## Sheet: Fig 2 F
DATA
MAI
UAS-Dicer; RNAiSPR>+	SPSNGal4>UAS-Dicer;RNAiSPR	ppkGal4>UAS-Dicer;RNAiSPR
0.449333	0.667	0.625333
0.571	0.611667	0.994
0.467667	0.676	0.734333
0.556333	0.577333	0.663333
0.543667	0.435	0.924667
0.524	0.523333	0.857
0.447	0.623	0.977333
0.460667	0.659667	0.977
0.396667	0.642333	0.962
0.548667	0.778	0.759
0.401333	0.667	0.875
0.439	0.620667	0.635667
0.538	0.635667	0.937
0.494667	0.652333	0.765
0.546	0.899333	0.864667
0.677333	0.717667	0.828667
0.445	0.581333	0.770333
0.522	0.779	0.965
0.657333	0.643	0.865667
0.493333	0.48	0.980333
0.530667		0.774667
0.537		0.985
0.456		0.978667
0.463333		0.719333
		0.956667
STATISTICS
						Multiple comparisons
ANOVA summary
F	75,04					Tukey's multiple comparisons test	Mean Diff,	95,00% CI of diff,	Significant?	Summary	Adjusted P Value
P value	<0,0001					UAS-Dicer;SPR-IR1>+ vs. SPSNGal4>UAS-Dicer;SPR-IR1	-0,1366	-0,2093 to -0,06379	Yes	****	<0,0001	A-B
P value summary	****					UAS-Dicer;SPR-IR1>+ vs. ppkGal4>UAS-Dicer;SPR-IR1	-0,3481	-0,4168 to -0,2794	Yes	****	<0,0001	A-C
Significant diff. among means (P < 0.05)?	Yes					SPSNGal4>UAS-Dicer;SPR-IR1 vs. ppkGal4>UAS-Dicer;SPR-IR1	-0,2116	-0,2837 to -0,1395	Yes	****	<0,0001	B-C
R squared	0,6946
						Test details	Mean 1	Mean 2	Mean Diff,	SE of diff,	n1	n2
Brown-Forsythe test						UAS-Dicer;SPR-IR1>+ vs. SPSNGal4>UAS-Dicer;SPR-IR1	0,5069	0,6435	-0,1366	0,03035	24	20
F (DFn, DFd)	3,534 (2, 66)					UAS-Dicer;SPR-IR1>+ vs. ppkGal4>UAS-Dicer;SPR-IR1	0,5069	0,8550	-0,3481	0,02864	24	25
P value	0,0348					SPSNGal4>UAS-Dicer;SPR-IR1 vs. ppkGal4>UAS-Dicer;SPR-IR1	0,6435	0,8550	-0,2116	0,03007	20	25
P value summary	*
Are SDs significantly different (P < 0.05)?	Yes
Bartlett's test
Bartlett's statistic (corrected)	6375
P value	0,0413
P value summary	*
Are SDs significantly different (P < 0.05)?	Yes
ANOVA table	SS	DF	MS	F (DFn, DFd)	P value
Treatment (between columns)	1508	2	0,7539	F (2, 66) = 75,04	P<0,0001
Residual (within columns)	0,6631	66	0,01005
Total	2171	68

## Sheet: Fig 5 B,D,F
DATA
Males
									Control																																						SPR knock down
ZT 2	1,52	2456	4901	4488	6,19	799	1388	1104	4515	1274		1318		1194		6662	669	3,73	1145	1348	3,73	2078	628	861		4338		2443		1733	1817	3079	2425	1293	1988	1861	2,69	1696	2998	2,14	2308	1,49	1559	3215	902	776	1994	2149	3747
ZT 14	71	1,33	622	0,9	219	388	737	819	1502	597	162		111		568		91	111	446	699	801	243	547	0,75	367		376		447		0,16	187	397	643	135	251	0,54							271	139	194	238	77	0,23
Mated Females
									Control																																	SPR Knock-down
ZT2	487	1,03	1237	1001	645	642	1498	698	497	0,72	669			932	811	568		821	709	861	1329	1212	963	0,82	733	1,32	409	598	1672	1,43	0,53	1835	1277	1219	2891	436	1762	961	0,57	2,23	1085		1167		1597		2,39	1645	1905
ZT14	148	107		25	298	158	107	68	193	0,01	162	182	314	446		385	426	152		264	157	272	133	93	284	104	0,12	144	228	183	112		758	1236	139	638	841	208	325	0,26	1512	243		314		355			821
Virgin Females
									Control																																				SPR Knock-down
ZT2	503	0,93	592	1081		918	776	1,46		1121		1442		1,06	0,75	2919	3608	405	3334	1125		324		1855		507	4489	2532	4,56	1748	3946	5432	5958	2122	3577	2247	2401	4754	674	374		334	417	617	535	401	642	527
ZT14	169	332	62	351	184	186	251	78	71		274		122		294	405	111	91	122	111	159		173		112		15	0,21	336	148	184	0,1	0						383	0,36	399		0,34	472	478	716	429		748
STATISTICS
Males
							Multiple comparisons
Two-way ANOVA	Ordinary
Alpha							Tukey's multiple comparisons test	Predicted (LS) mean diff,	95,00% CI of diff,	Significant?	Summary	Adjusted P Value
Source of Variation	% of total variation	P value	P value summary	Significant?			ZT 2:Control vs. ZT 2:SPR KD	0,4895	0,05278 to 0,9261	Yes	*	0,0214
Interaction	0,007645	0,8741	ns	No			ZT 2:Control vs. ZT 14:Control	1674	1,223 to 2,124	Yes	****	<0,0001
Row Factor	55,04	<0,0001	****	Yes			ZT 2:Control vs. ZT 14:SPR KD	2124	1,677 to 2,571	Yes	****	<0,0001
Column Factor	4443	0,0002	***	Yes			ZT 2:SPR KD vs. ZT 14:Control	1184	0,7273 to 1,641	Yes	****	<0,0001
							ZT 2:SPR KD vs. ZT 14:SPR KD	1635	1,182 to 2,087	Yes	****	<0,0001
ANOVA table	SS (Type III)	DF	MS	F (DFn, DFd)	P value		ZT 14:Control vs. ZT 14:SPR KD	0,4505	-0,01624 to 0,9172	No	ns	0,0627
Interaction	0,01276	1	0,01276	F (1, 131) = 0,02520	P=0,8741
Row Factor	91,88	1	91,88	F (1, 131) = 181,4	P<0,0001
Column Factor	7417	1	7417	F (1, 131) = 14,65	P=0,0002		Test details	Predicted (LS) mean 1	Predicted (LS) mean 2	Predicted (LS) mean diff,	SE of diff,	N1	N2	q	DF
Residual	66,35	131	0,5065
							ZT 2:Control vs. ZT 2:SPR KD	0,6879	0,1985	0,4895	0,1678	37	35	4125	131,0
							ZT 2:Control vs. ZT 14:Control	0,6879	-0,9856	1674	0,1733	37	31	13,66	131,0
							ZT 2:Control vs. ZT 14:SPR KD	0,6879	-1436	2124	0,1718	37	32	17,48	131,0
							ZT 2:SPR KD vs. ZT 14:Control	0,1985	-0,9856	1184	0,1755	35	31	9540	131,0
							ZT 2:SPR KD vs. ZT 14:SPR KD	0,1985	-1436	1635	0,1741	35	32	13,28	131,0
							ZT 14:Control vs. ZT 14:SPR KD	-0,9856	-1436	0,4505	0,1793	31	32	3552	131,0
Mated Females
							Multiple comparisons
Table Analyzed	Copy of Apareadas pooleadas						Tukey's multiple comparisons test	Predicted (LS) mean diff,	95,00% CI of diff,	Significant?	Summary	Adjusted P Value
Two-way ANOVA	Ordinary						ZT 2:Control vs. ZT 2:SPR KD	-0,7812	-1,200 to -0,3622	Yes	****	<0,0001
Alpha	0,05						ZT 2:Control vs. ZT 14:Control	0,7315	0,2954 to 1,168	Yes	***	0,0002
							ZT 2:Control vs. ZT 14:SPR KD	0,5326	0,08802 to 0,9772	Yes	*	0,0120
Source of Variation	% of total variation	P value	P value summary	Significant?			ZT 2:SPR KD vs. ZT 14:Control	1513	1,090 to 1,936	Yes	****	<0,0001
Interaction	2822	0,0148	*	Yes			ZT 2:SPR KD vs. ZT 14:SPR KD	1314	0,8822 to 1,746	Yes	****	<0,0001
tiempo	34,81	<0,0001	****	Yes			ZT 14:Control vs. ZT 14:SPR KD	-0,1989	-0,6472 to 0,2495	No	ns	0,6552
tratamiento	7992	<0,0001	****	Yes
ANOVA table	SS (Type III)	DF	MS	F (DFn, DFd)	P value		Test details	Predicted (LS) mean 1	Predicted (LS) mean 2	Predicted (LS) mean diff,	SE of diff,	N1	N2	q	DF
Interaction	2440	1	2440	F (1, 112) = 6,125	P=0,0148
tiempo	30,11	1	30,11	F (1, 112) = 75,56	P<0,0001		ZT 2:Control vs. ZT 2:SPR KD	0,9199	1701	-0,7812	0,1607	29	33	6877	112,0
tratamiento	6913	1	6913	F (1, 112) = 17,35	P<0,0001		ZT 2:Control vs. ZT 14:Control	0,9199	0,1884	0,7315	0,1672	29	28	6186	112,0
Residual	44,62	112	0,3984				ZT 2:Control vs. ZT 14:SPR KD	0,9199	0,3873	0,5326	0,1705	29	26	4419	112,0
							ZT 2:SPR KD vs. ZT 14:Control	1701	0,1884	1513	0,1622	33	28	13,19	112,0
Difference between column means							ZT 2:SPR KD vs. ZT 14:SPR KD	1701	0,3873	1314	0,1655	33	26	11,23	112,0
Predicted (LS) mean of Control	0,5541						ZT 14:Control vs. ZT 14:SPR KD	0,1884	0,3873	-0,1989	0,1719	28	26	1636	112,0
Predicted (LS) mean of SPR KD	1044
Difference between predicted means	-0,4901
SE of difference	0,1176
95% CI of difference	-0,7232 to -0,2569
Virgin Females
							Multiple comparisons
Two-way ANOVA	Ordinary
Alpha	0,05						Tukey's multiple comparisons test	Predicted (LS) mean diff,	95,00% CI of diff,	Significant?	Summary	Adjusted P Value
Source of Variation	% of total variation	P value	P value summary	Significant?			ZT 2:Control vs. ZT 2:SPR KD	0,8696	0,3962 to 1,343	Yes	****	<0,0001
Interaction	5632	<0,0001	****	Yes			ZT 2:Control vs. ZT 14:Control	2402	1,899 to 2,905	Yes	****	<0,0001
tiempo	57,91	<0,0001	****	Yes			ZT 2:Control vs. ZT 14:SPR KD	2130	1,636 to 2,623	Yes	****	<0,0001
tratamiento	1540	0,0281	*	Yes			ZT 2:SPR KD vs. ZT 14:Control	1532	1,036 to 2,029	Yes	****	<0,0001
							ZT 2:SPR KD vs. ZT 14:SPR KD	1260	0,7737 to 1,746	Yes	****	<0,0001
ANOVA table	SS (Type III)	DF	MS	F (DFn, DFd)	P value		ZT 14:Control vs. ZT 14:SPR KD	-0,2725	-0,7880 to 0,2430	No	ns	0,5156
Interaction	9539	1	9539	F (1, 114) = 18,10	P<0,0001
tiempo	98,07	1	98,07	F (1, 114) = 186,1	P<0,0001
tratamiento	2607	1	2607	F (1, 114) = 4,948	P=0,0281		Test details	Predicted (LS) mean 1	Predicted (LS) mean 2	Predicted (LS) mean diff,	SE of diff,	N1	N2	q	DF
Residual	60,08	114	0,5270
							ZT 2:Control vs. ZT 2:SPR KD	0,4934	-0,3762	0,8696	0,1816	31	33	6773	114,0
Difference between column means							ZT 2:Control vs. ZT 14:Control	0,4934	-1909	2402	0,1930	31	26	17,60	114,0
Predicted (LS) mean of Control	-0,7076						ZT 2:Control vs. ZT 14:SPR KD	0,4934	-1636	2130	0,1893	31	28	15,91	114,0
Predicted (LS) mean of SPR KD	-1006						ZT 2:SPR KD vs. ZT 14:Control	-0,3762	-1909	1532	0,1904	33	26	11,38	114,0
Difference between predicted means	0,2986						ZT 2:SPR KD vs. ZT 14:SPR KD	-0,3762	-1636	1260	0,1865	33	28	9553	114,0
SE of difference	0,1342						ZT 14:Control vs. ZT 14:SPR KD	-1909	-1636	-0,2725	0,1977	26	28	1949	114,0
95% CI of difference	0,03267 to 0,5644
Difference between row means
Predicted (LS) mean of ZT 2	0,05862
Predicted (LS) mean of ZT 14	-1772
Difference between predicted means	1831
SE of difference	0,1342
95% CI of difference	1,565 to 2,097
[truncated: 29 more columns]

## Sheet: Fig 5 G,H
DATA
Controls
	Males	Males	Males	Males	Males	Males	Males	Males	Males	Males	Males	Males	Males	Males	Males	Males	Males	Males	Males	Males	Males	Males	Males	Males	Males	Males	Males	Males	Males	Males	Males	Males	Males	Males	Males	Virgin females	Virgin females	Virgin females	Virgin females	Virgin females	Virgin females	Virgin females	Virgin females	Virgin females	Virgin females	Virgin females	Virgin females	Virgin females	Virgin females
ZT2	1.52	2.456	4.901	4.488	6.19	0.799	1.388	1.104	4.515	1.274	1.318	0.669	3.73	1.145	1.348	3.73	2.078	0.628	0.861	4.338	2.443	1.733	1.817	3.079	2.425	1.293	1.988	1.861	2.69	1.696	2.998	2.14	2.308	1.49	1.559	0.503	0.93	0.592	1.081	0.918	0.776	1.46	1.121	1.442	1.06	0.75	2.919	3.608	0.405
ppkGal4>UAS-Dicer; SPR-IR1
	Males	Males	Males	Males	Males	Males	Males	Males	Males	Males	Males	Males	Males	Males	Males	Males	Males	Males	Males	Males	Males	Males	Males	Males	Males	Males	Males	Males	Males	Males	Males	Males	Males	Males	Males	Virgin females	Virgin females	Virgin females	Virgin females	Virgin females	Virgin females	Virgin females	Virgin females	Virgin females	Virgin females	Virgin females	Virgin females	Virgin females	Virgin females
ZT2	3.215	0.902	0.776	1.994	2.149	3.747	0.691	3.031	0.521	3.517	0.912	1.926	3.02	0.659	0.557	0.426	0.638	3.537	1.601	3.081	0.861	0.436	2.919	1.652	0.55	1.347	1.2	0.729	1.231	0.673	1.296	0.658	0.758	1.008	1.282	0.674	0.374	0.334	0.417	0.617	0.535	0.401	0.642	0.527	0.72	0.953	0.497	0.821	0.476
STATISTICS
Controls
			Multiple comparisons
Kruskal-Wallis test			Number of families	1
P value	<0,0001		Number of comparisons per family	3
Exact or approximate P value?	Approximate		Alpha	0,05
P value summary	****
Do the medians vary signif. (P < 0.05)?	Yes		Dunn's multiple comparisons test	Mean rank diff,	Significant?	Summary	Adjusted P Value
Number of groups	3		Males vs. Virgin females	7707	No	ns	0,7710	A-B
Kruskal-Wallis statistic	25,11		Males vs. Mated females	33,60	Yes	****	<0,0001	A-C
			Virgin females vs. Mated females	25,89	Yes	***	0,0008	B-C
			Test details	Mean rank 1	Mean rank 2	Mean rank diff,	n1	n2	Z
			Males vs. Virgin females	60,77	53,06	7707	35	31	1133
			Males vs. Mated females	60,77	27,17	33,60	35	29	4854
			Virgin females vs. Mated females	53,06	27,17	25,89	31	29	3636
ppkGal4>UAS-Dicer; SPR-IR1
			Multiple comparisons
Kruskal-Wallis test			Number of families	1
P value	<0,0001		Number of comparisons per family	3
Exact or approximate P value?	Approximate		Alpha	0,05
P value summary	****
Do the medians vary signif. (P < 0.05)?	Yes		Dunn's multiple comparisons test	Mean rank diff,	Significant?	Summary	Adjusted P Value
Number of groups	3		Males vs. Virgin females	24,99	Yes	**	0,0013	A-B
Kruskal-Wallis statistic	23,43		Males vs. Mated females	-8553	No	ns	0,6869	A-C
			Virgin females vs. Mated females	-33,55	Yes	****	<0,0001	B-C
Data summary
Number of treatments (columns)	3		Test details	Mean rank 1	Mean rank 2	Mean rank diff,	n1	n2	Z
Number of values (total)	101		Males vs. Virgin females	56,37	31,38	24,99	35	33	3515
			Males vs. Mated females	56,37	64,92	-8553	35	33	1203
			Virgin females vs. Mated females	31,38	64,92	-33,55	33	33	4651
[truncated: 51 more columns]

## Sheet: S1 C
DATA
MAI
Days	DAM	DAM	DAM	DAM	DAM	DAM	DAM	DAM	DAM	DAM	DAM	DAM	DAM	DAM	DAM	DAM	DAM	DAM	DAM	DAM	Video	Video	Video	Video	Video	Video	Video	Video	Video	Video	Video	Video	Video	Video	Video	Video	Video	Video	Video	Video
1	1	0.833	0.94	0	0.782	0.6	0.253	0.548	0.612	1	0.904	1	0.604	0.711	0.523	0.835	0.597	0.542	0.973	0.642	0.886	0.704	0.982	0.224	0.37	0.738	0.801	0.898	0.826	0.718	0.785	0.714	0.608	0.931	0.479	0.537	0.331	0.806	0.185	0.493
2	1	0.887	0.621	0.5	0.69	0.513	1	0.597	0.883	1	0.868	0.968	0.487	0.478	0.505	1	0.478	0.643	0.5	0.764	0.826	0.805	0.815	0.525	0.775	0.63	0.499	0.47	0.853	0.779	0.921	0.923	0.675	1	0.621	0.791	0.763	0.72	0.757	0.56
3	0.611	0.474	0.539	0.5	1	0.506	1	1	1	0.5	0.5	1	0.684	0.653	0.579	0	0.631	0.556	0.564	0.484	0.816	1	0.708	0.669	0.591	0.585	0.753	0.832	0.781	0.616	0.736	0.904	0.652	0.638	0.685	0.405	0.484	0.592	0.254	0.697
4	1	0.535	0.916	1	0.973	1	0.719	1	1	0.5	0	1	0.42	0.804	0.515	0.824	1	0.644	0.988	0.897	0.832	0.519	0.782	0.506	0.515	0.538	0.501	0.597	0.792	0.78	0.888	0.749	0.876	0.868	0.352	0.327	0.768	0.657	0.73	0.468
5	0.797	0.651	1	1	0.294	0.592	0.753	0.5	0.484	0.5	0.688	0.5	0.43	0.955	0.526	0.7	0.68	0.808	1	1	0.843	0.489	0.846	0.773	0.555	0.423	0.308	0.607	0.821	0.84	0.886	0.805	0.874	0.836	0.676	0.448	0.647	0.707	0.288	0.5
6	1	0.672	0	1	0.829	0.649	0.603	0.5	1	0.5	1	0.5	0.357	1	0.5	1	0.5	0.832	0.374	1	0.834	0.628	0.758	0.696	0.604	0.598	0.574	0.67	0.634	0.884	0.862	0.759	0.646	0.71	0.767	0.533	0.84	0.725	0.525	0.531
7	0.5	0.768	0.5	0.742	0.933	1	0.839	1	1	0.5	1	0.625	1	1	0.5	1	1	0.892	1	0.5	0.704	0.426	0.819	0.48	0.667	0.496	0.963	0.536	0.985	0.682	0.748	0.772	0.76	0.715	0.426	0.606	0.475	0.774	1	0.587
8	0.5	0.86	0.5	1	0.794	1	0.557	0.889	0.5	0	1	0.5	0.593	0.5	0.5	1	0.797	0.967	1	0.5	0.75	0.727	0.779	0.525	0.39	0.748	0.916	0.757	0.937	0.714	0.765	0.893	0.787	0.791	0.463	0.505	0.564	0.717	0.981	0.669
9	0.423	0.774	0.5	1	0.929	1	0.5	1	1	0.5	1	1	1	1	0.5	0.5	0.5	0.89	1	0.5	0.818	0.453	0.589	0.524	0.063	0.621	0.546	0.776	0.998	0.784	0.71	0.799	0	0.866	0.661	0.638	0.366	0.837	0.985	0.649
STATISTICS
Scheirer–Ray–Hare test
As post hoc tests we have applied Wilcoxon rank tests for every day, corrected for multiple comparisons (Benjamini-Hochberg)."
MAI:
acq H=5.23 p=0.022 day
H=4.62 p=0.8
acq:day H=8.59 0.38
Post-hoc: all with p>0.05

[truncated: 2 more sheets: SF1E, SF2]
